# Supplementary material for: Hybrid Crude Palm Oil in Brazilian Regions: Evaluation of Knowledge, Perceptions, and Consumption Potential
Source: Foods. 2025 Sep 18;14(18):3242. doi: 10.3390/foods14183242 (PMC12469376; doi:10.3390/foods14183242)
Supplement: Supplementary file 1 [file foods-14-03242-s001.zip]

Archive with 2 entries (2 files):
- foods-3804130-Supplementary S1.pdf
- foods-3804130-Supplementary S2.pdf
